# Supplementary material for: Detection of and Early Genomic Insights into Chikungunya Virus, Bolivia, 2025
Source: Emerg Infect Dis. 2026 Jul;32(7):1198–201. doi: 10.3201/eid3207.260540 (PMC13322436; doi:10.3201/eid3207.260540)
Supplement: Appendix 2 — Epidemiological and sequencing details of chikungunya virus samples from Santa Cruz de la Sierra, Bolivia. [file 26-0540-Techapp-s2.xlsx]

## Sheet: Appendix 2 Table
Article DOI: https://doi.org/10.3201/eid3207.260540
EID cannot ensure accessibility for supplementary materials supplied by authors. Readers who have difficulty accessing supplementary content should contact the authors for assistance.
Detection of and Early Genomic Insights into Chikungunya Virus, Bolivia, 2025
Appendix 2
Appendix 2 Table. Epidemiological and sequencing details of CHIKV samples from Santa Cruz de la Sierra, Bolivia.
ID	Name_seq	Location	Department	Collection Date	Age	Sex	Sample	Clinical	CT	Assignment	Reads	Coverage	Depth of Coverage	Lineages	Acession Number
2990-25	20250626_Cenetrop_Bolivia_barcode18|2025-02-13	Carandayti	Chuquisaca	2025-02-13	39	M	serum	acute febrile illness	27	Chikungunya virus	732690	95.5102	6108.7	ECSA	PZ102842
2989-25	20250625_CenetroBolivia_2989_S2|2025-02-13	Carandayti	Chuquisaca	2025-02-13	24	F	serum	acute febrile illness	16	Chikungunya virus	755779	95.2487	8651.1	ECSA	PZ102787
3151-25	20250626_Cenetrop_Bolivia_barcode17|2025-02-19	San Ignacio de Velasco	Santa Cruz	2025-02-19	26	F	serum	acute febrile illness	28	Chikungunya virus	743749	95.4231	14972.1	ECSA	PZ102841
3202-25	20250626_Cenetrop_Bolivia_barcode24|2025-02-23	Carandayti	Chuquisaca	2025-02-23	26	F	serum	acute febrile illness	25	Chikungunya virus	859488	96.0209	14173	ECSA	PZ102848
3203-25	20250625_CenetroBolivia_3203_S7|2025-02-23	Machareti	Chuquisaca	2025-02-23	27	M	serum	acute febrile illness	17	Chikungunya virus	829714	95.4335	7713.3	ECSA	PZ102790
3500-25	20250625_CenetroBolivia_3500_S20|2025-03-11	Santa Cruz De La Sierra	Santa Cruz	2025-03-11	67	F	serum	acute febrile illness	17	Chikungunya virus	788800	95.331	12052.8	ECSA	PZ102789
3749-25	20250626_Cenetrop_Bolivia_barcode11|2025-03-11	Carandayti	Chuquisaca	2025-03-11	14	F	serum	acute febrile illness	20	Chikungunya virus	775315	95.8208	5354.6	ECSA	PZ102835
3795-25	20250625_CenetroBolivia_3795_S23|2025-03-19	Santa Cruz De La Sierra	Santa Cruz	2025-03-19	57	M	serum	acute febrile illness	17	Chikungunya virus	742116	95.4174	14322.5	ECSA	PZ102792
4149-25	20250625_CenetroBolivia_4149_S19|2025-03-26	Montero	Santa Cruz	2025-03-26	4	M	serum	severe cases	20	Chikungunya virus	838137	95.328	13733.9	ECSA	PZ102793
4063-25	20250626_Cenetrop_Bolivia_barcode08|2025-03-26	Yacuiba	Tarija	2025-03-26	66	M	serum	acute febrile illness	20	Chikungunya virus	757165	95.6109	8965.1	ECSA	PZ102832
4404-25	20250626_Cenetrop_Bolivia_barcode16|2025-04-03	Porongo	Santa Cruz	2025-04-03	39	F	serum	acute febrile illness	17	Chikungunya virus	874032	95.4182	7566.5	ECSA	PZ102840
4796-25	20250625_CenetroBolivia_4796_S18|2025-04-09	San Ignacio	Santa Cruz	2025-04-09	30	M	serum	acute febrile illness	16	Chikungunya virus	849455	98.1236	10605.9	ECSA	PZ102794
4766-25	20250625_CenetroBolivia_4766_S21|2025-04-10	Santa Cruz De La Sierra	Santa Cruz	2025-04-10	43	F	serum	acute febrile illness	18	Chikungunya virus	858295	95.3372	16823.3	ECSA	PZ102796
4970-25	20250625_CenetroBolivia_4970_S29|2025-04-15	Santa Cruz De La Sierra	Santa Cruz	2025-04-15	9	F	serum	acute febrile illness	17	Chikungunya virus	808669	95.3386	6963.8	ECSA	PZ102795
5209-25	20250625_CenetroBolivia_5209_S27|2025-04-22	Warnes	Santa Cruz	2025-04-22	18	M	serum	acute febrile illness	21	Chikungunya virus	733856	95.4379	5118.2	ECSA	PZ102797
5344-25	20250625_CenetroBolivia_5344_S3|2025-04-24	San Julian	Santa Cruz	2025-04-24	13	M	serum	acute febrile illness	18	Chikungunya virus	703978	95.4159	5519.7	ECSA	PZ102799
5274-25	20250625_CenetroBolivia_5274_S24|2025-04-24	Santa Cruz De La Sierra	Santa Cruz	2025-04-24	9	F	serum	acute febrile illness	14	Chikungunya virus	777298	95.321	5982.8	ECSA	PZ102798
5384-25	20250626_Cenetrop_Bolivia_barcode20|2025-04-28	Warnes	Santa Cruz	2025-04-28	50	F	serum	acute febrile illness	20	Chikungunya virus	910750	95.7465	5429.1	ECSA	PZ102844
875-25	20250625_CenetroBolivia_875_S1|2025-04-28	Cochabamba	Cochabamba	2025-04-28	59	M	serum	acute febrile illness	17	Chikungunya virus	716622	95.7139	10936.2	ECSA	PZ102788
5484-25	20250626_Cenetrop_Bolivia_barcode26|2025-04-29	El Torno	Santa Cruz	2025-04-29	13	M	serum	acute febrile illness	21	Chikungunya virus	801314	95.7447	10638.9	ECSA	PZ102850
5381-25	20250626_Cenetrop_Bolivia_barcode19|2025-04-27	Porongo	Santa Cruz	2025-04-27	55	F	serum	acute febrile illness	18	Chikungunya virus	865588	95.638	17007.7	ECSA	PZ102843
5378-25	20250625_CenetroBolivia_5378_S39|2025-04-27	Montero	Santa Cruz	2025-04-27	1	M	serum	acute febrile illness	14	Chikungunya virus	700642	97.8132	11922.4	ECSA	PZ102800
5546-25	20250625_CenetroBolivia_5546_S31|2025-04-29	Camiri	Santa Cruz	2025-04-29	3	M	serum	acute febrile illness	18	Chikungunya virus	728584	96.9247	16068.8	ECSA	PZ102801
5460-25	20250626_Cenetrop_Bolivia_barcode23|2025-04-30	Montero	Santa Cruz	2025-04-30	1	M	serum	acute febrile illness	19	Chikungunya virus	705398	95.8307	5450.9	ECSA	PZ102847
5605-25	20250625_CenetroBolivia_5605_S33|2025-05-04	Santa Cruz De La Sierra	Santa Cruz	2025-05-04	18	F	serum	severe cases	19	Chikungunya virus	702882	95.8129	15672.4	ECSA	PZ102802
5664-25	20250625_CenetroBolivia_5664_S26|2025-05-07	Santa Cruz De La Sierra	Santa Cruz	2025-05-07	67	F	serum	acute febrile illness	14	Chikungunya virus	839901	95.2434	17244.2	ECSA	PZ102803
5790-25	20250625_CenetroBolivia_5790_S28|2025-05-06	LA GUARDIA	Santa Cruz	2025-05-06	57	M	serum	acute febrile illness	16	Chikungunya virus	714478	97.3325	7545.5	ECSA	PZ102805
6688-25	20250626_Cenetrop_Bolivia_barcode13|2025-05-05	Samaipata	Santa Cruz	2025-05-05	25	F	serum	acute febrile illness	24	Chikungunya virus	864615	95.515	15153	ECSA	PZ102837
5792-25	20250625_CenetroBolivia_5792_S4|2025-05-07	Santa Cruz De La Sierra	Santa Cruz	2025-05-07	1	F	serum	acute febrile illness*	14	Chikungunya virus	783303	97.0377	13045.4	ECSA	PZ102806
5707-25	20250625_CenetroBolivia_5707_S25|2025-05-06	Santa Cruz De La Sierra	Santa Cruz	2025-05-06	37	F	serum	acute febrile illness	15	Chikungunya virus	808221	95.2478	14236.2	ECSA	PZ102804
5901-25	20250626_Cenetrop_Bolivia_barcode09|2025-05-10	Porongo	Santa Cruz	2025-05-10	3	F	serum	acute febrile illness	18	Chikungunya virus	754653	95.7475	7684.8	ECSA	PZ102833
5908-25	20250625_CenetroBolivia_5908_S32|2025-05-12	Santa Cruz De La Sierra	Santa Cruz	2025-05-12	50	M	serum	severe cases	16	Chikungunya virus	910909	95.4331	13863.9	ECSA	PZ102808
5906-25	20250625_CenetroBolivia_5906_S5|2025-05-11	Santa Cruz De La Sierra	Santa Cruz	2025-05-11	1	M	serum	Fatal	17	Chikungunya virus	806760	95.3119	4308.5	ECSA	PZ102807
6172-25	20250625_CenetroBolivia_6172_S30|2025-05-13	Santa Cruz De La Sierra	Santa Cruz	2025-05-13	32	M	serum	acute febrile illness	17	Chikungunya virus	855270	96.5175	6145.6	ECSA	PZ102809
6426-25	20250625_CenetroBolivia_6426_S36|2025-05-18	Santa Cruz De La Sierra	Santa Cruz	2025-05-18	80	M	serum	severe cases	16	Chikungunya virus	877819	95.344	7062.2	ECSA	PZ102810
6643-25	20250626_Cenetrop_Bolivia_barcode07|2025-05-17	El Torno	Santa Cruz	2025-05-17	22	F	serum	acute febrile illness	23	Chikungunya virus	720695	95.5168	15846.2	ECSA	PZ102831
6440-25	20250625_CenetroBolivia_6440_S34|2025-05-19	Santa Cruz De La Sierra	Santa Cruz	2025-05-19	11	M	serum	severe cases	16	Chikungunya virus	867973	95.4421	16530.8	ECSA	PZ102811
6644-25	20250626_Cenetrop_Bolivia_barcode21|2025-05-19	El Torno	Santa Cruz	2025-05-19	30	F	serum	acute febrile illness	23	Chikungunya virus	790438	95.5279	7664.6	ECSA	PZ102845
6890-25	20250626_Cenetrop_Bolivia_barcode14|2025-05-19	Montero	Santa Cruz	2025-05-19	4	F	serum	acute febrile illness	17	Chikungunya virus	733258	95.7337	4242.4	ECSA	PZ102838
6695-25	20250625_CenetroBolivia_6695_S11|2025-05-21	Santa Cruz De La Sierra	Santa Cruz	2025-05-21	73	M	serum	severe cases	20	Chikungunya virus	847884	95.5336	5814.8	ECSA	PZ102815
6914-25	20250625_CenetroBolivia_6914_S12|2025-05-19	Yacuiba	Tarija	2025-05-19	54	F	serum	severe cases	13	Chikungunya virus	835800	95.6254	12557.9	ECSA	PZ102816
6636-25	20250625_CenetroBolivia_6636_S37|2025-05-19	Santa Cruz De La Sierra	Santa Cruz	2025-05-19	32	F	serum	severe cases	19	Chikungunya virus	721361	95.5432	15986.4	ECSA	PZ102812
6697-25	20250625_CenetroBolivia_6697_S9|2025-05-21	Santa Cruz De La Sierra	Santa Cruz	2025-05-21	21	M	serum	acute febrile illness	10	Chikungunya virus	908910	98.4235	14593	ECSA	PZ102814
7013-25	20250625_CenetroBolivia_7013_S16|2025-05-22	Santa Cruz De La Sierra	Santa Cruz	2025-05-22	43	M	serum	severe cases	23	Chikungunya virus	843425	97.6366	6557.6	ECSA	PZ102818
6635-25	20250625_CenetroBolivia_6635_S8|2025-05-19	Santa Cruz De La Sierra	Santa Cruz	2025-05-19	1	F	serum	severe cases	11	Chikungunya virus	686002	95.623	5771.6	ECSA	PZ102813
6697-25	20250625_CenetroBolivia_6697_S9|2025-05-21	Santa Cruz De La Sierra	Santa Cruz	2025-05-21	21	M	cerebrospinal fluid	acute febrile illness	28	Chikungunya virus	846406	95.3174	14883.9	ECSA	PZ102814
7608-25	20250626_Cenetrop_Bolivia_barcode32|2025-05-25	Cotoca	Santa Cruz	2025-05-25	39	M	serum	acute febrile illness	24	Chikungunya virus	912100	96.042	11611.8	ECSA	PZ102856
6951-25	20250626_Cenetrop_Bolivia_barcode15|2025-05-23	El Torno	Santa Cruz	2025-05-23	33	F	serum	acute febrile illness	20	Chikungunya virus	888219	95.6422	8873.7	ECSA	PZ102839
7678-25	20250626_Cenetrop_Bolivia_barcode34|2025-05-25	Tarija	Tarija	2025-05-25	77	M	serum	acute febrile illness	15	Chikungunya virus	849567	95.9388	5309.5	ECSA	PZ102858
8271-25	20250626_Cenetrop_Bolivia_barcode33|2025-05-29	San Julian	Santa Cruz	2025-05-29	18	F	serum	acute febrile illness	19	Chikungunya virus	857457	96.113	9855.3	ECSA	PZ102857
7824-25	20250626_Cenetrop_Bolivia_barcode37|2025-05-28	Santa Cruz De La Sierra	Santa Cruz	2025-05-28	14	F	serum	acute febrile illness	22	Chikungunya virus	734793	96.142	4598.5	ECSA	PZ102861
7799-25	20250625_CenetroBolivia_7799_S35|2025-05-29	La Guardia	Santa Cruz	2025-05-29	38	F	serum	acute febrile illness	18	Chikungunya virus	765010	95.637	4030.4	ECSA	PZ102820
8225-25	20250626_Cenetrop_Bolivia_barcode31|2025-06-02	Sucre	Chuquisaca	2025-06-02	64	F	serum	acute febrile illness	27	Chikungunya virus	878221	95.9347	14687.1	ECSA	PZ102855
7900-25	20250626_Cenetrop_Bolivia_barcode29|2025-05-30	Santa Cruz De La Sierra	Santa Cruz	2025-05-30	68	F	serum	acute febrile illness	16	Chikungunya virus	720327	96.0162	16523.2	ECSA	PZ102851
7989-25	20250625_CenetroBolivia_7989_S38|2025-05-31	Santa Cruz De La Sierra	Santa Cruz	2025-05-31	46	M	serum	severe cases	17	Chikungunya virus	756644	95.8232	10864.3	ECSA	PZ102819
7948-25	20250626_Cenetrop_Bolivia_barcode28|2025-05-30	Cabezas	Santa Cruz	2025-05-30	7	M	serum	severe cases	18	Chikungunya virus	892966	95.8295	10959.9	ECSA	PZ102853
8202-25	20250626_Cenetrop_Bolivia_barcode35|2025-06-02	El Torno	Santa Cruz	2025-06-02	63	F	serum	acute febrile illness	21	Chikungunya virus	874074	96.1183	9572.7	ECSA	PZ102859
9598-25	20250625_CenetroBolivia_9598_S14|2025-06-03	Santa Cruz De La Sierra	Santa Cruz	2025-06-03	5	M	cerebrospinal fluid	acute febrile illness	20	Chikungunya virus	847047	95.8364	15100.1	ECSA	PZ102823
9598-B-25	20250625_CenetroBolivia_9598-B_S17|2025-06-03	Santa Cruz De La Sierra	Santa Cruz	2025-06-03	5	M	serum	acute febrile illness	15	Chikungunya virus	703032	95.7204	7303.1	ECSA	PZ102825
8745-25	20250626_Cenetrop_Bolivia_barcode25|2025-06-08	Santa Cruz De La Sierra	Santa Cruz	2025-06-08	42	M	serum	acute febrile illness	17	Chikungunya virus	702961	96.0251	13122.4	ECSA	PZ102849
8357-25	20250626_Cenetrop_Bolivia_barcode40|2025-06-04	Santa Cruz De La Sierra	Santa Cruz	2025-06-04	27	F	serum	severe cases	19	Chikungunya virus	820375	95.8335	13992.7	ECSA	PZ102864
8786-25	20250626_Cenetrop_Bolivia_barcode22|2025-06-06	Cotoca	Santa Cruz	2025-06-06	16	M	serum	acute febrile illness	18	Chikungunya virus	793794	95.9384	13432.1	ECSA	PZ102846
8624-25	20250626_Cenetrop_Bolivia_barcode36|2025-06-05	Santa Cruz De La Sierra	Santa Cruz	2025-06-05	15	M	serum	acute febrile illness	18	Chikungunya virus	800998	95.8354	8931.8	ECSA	PZ102860
8683-25	20250625_CenetroBolivia_8683_S10|2025-06-06	Santa Cruz De La Sierra	Santa Cruz	2025-06-06	1	F	serum	encephalitis	11	Chikungunya virus	874827	98.1214	4823.2	ECSA	PZ102817
8849-25	20250626_Cenetrop_Bolivia_barcode39|2025-06-07	Santa Cruz De La Sierra	Santa Cruz	2025-06-07	41	F	serum	severe cases	18	Chikungunya virus	782849	95.839	12740.2	ECSA	PZ102863
9428-25	20250626_Cenetrop_Bolivia_barcode02|2025-06-09	Cuatro Cañadas	Santa Cruz	2025-06-09	20	F	serum	acute febrile illness	26	Chikungunya virus	713234	95.6114	11479.6	ECSA	PZ102826
9383-25	20250626_Cenetrop_Bolivia_barcode12|2025-06-11	San Pedro	Santa Cruz	2025-06-11	36	F	serum	acute febrile illness	18	Chikungunya virus	861804	95.6449	12797.4	ECSA	PZ102836
8726-25	20250626_Cenetrop_Bolivia_barcode30|2025-06-08	Santa Cruz De La Sierra	Santa Cruz	2025-06-08	13	F	serum	acute febrile illness	17	Chikungunya virus	784708	96.0375	6598.3	ECSA	PZ102854
9251-25	20250626_Cenetrop_Bolivia_barcode05|2025-06-11	Santa Cruz De La Sierra	Santa Cruz	2025-06-11	13	M	serum	acute febrile illness	19	Chikungunya virus	898256	95.6261	6044.4	ECSA	PZ102828
9167-25	20250625_CenetroBolivia_9167_S15|2025-06-10	Yacuiba	Tarija	2025-06-10	47	M	serum	acute febrile illness	20	Chikungunya virus	718327	95.8298	4667	ECSA	PZ102822
9175-25	20250625_CenetroBolivia_9175_S13|2025-06-11	Santa Cruz De La Sierra	Santa Cruz	2025-06-11	29	F	serum	acute febrile illness	22	Chikungunya virus	912066	95.8406	5122.6	ECSA	PZ102824
6693-25	20250626_Cenetrop_Bolivia_barcode38|2025-05-17	Santa Cruz De La Sierra	Santa Cruz	2025-05-17	22	F	serum	acute febrile illness	17	Chikungunya virus	814590	96.1177	10806.6	ECSA	PZ102862
8960-25	20250626_Cenetrop_Bolivia_barcode06|2025-06-12	Santa Cruz De La Sierra	Santa Cruz	2025-06-12	53	F	serum	severe cases	20	Chikungunya virus	789120	95.5134	9717.5	ECSA	PZ102830
9385-25	20250626_Cenetrop_Bolivia_barcode04|2025-06-12	Quirusillas	Santa Cruz	2025-06-12	33	F	serum	acute febrile illness	19	Chikungunya virus	739715	95.6262	11871.1	ECSA	PZ102829
9021-25	20250626_Cenetrop_Bolivia_barcode27|2025-06-10	Santa Cruz De La Sierra	Santa Cruz	2025-06-10	62	M	serum	acute febrile illness	16	Chikungunya virus	744448	95.7379	7353.2	ECSA	PZ102852
9406-25	20250626_Cenetrop_Bolivia_barcode10|2025-06-13	Santa Cruz De La Sierra	Santa Cruz	2025-06-13	23	F	serum	acute febrile illness	17	Chikungunya virus	770709	95.7308	14089.1	ECSA	PZ102834
9420-25	20250626_Cenetrop_Bolivia_barcode03|2025-06-12	Santa Cruz De La Sierra	Santa Cruz	2025-06-12	14	M	serum	acute febrile illness	17	Chikungunya virus	789584	95.5312	13054.3	ECSA	PZ102827
8776-25	20250625_CenetroBolivia_8776_S6|2025-06-06	Santa Cruz De La Sierra	Santa Cruz	2025-06-06	34	M	serum	acute febrile illness	18	Chikungunya virus	708988	97.6407	10595.9	ECSA	PZ102821
*vertical transmission
